# Supplementary material for: Dual Oxidase, a Hydrogen-Peroxide-Producing Enzyme, Regulates Neuronal Oxidative Damage and Animal Lifespan in Drosophila melanogaster
Source: Cells. 2022 Jun 29;11(13):2059. doi: 10.3390/cells11132059 (PMC9265666; doi:10.3390/cells11132059)
Supplement: Supplementary file 1 [file cells-11-02059-s001.zip]

Archive with 1 entries (1 files):
- cells-1769124-supplementary.pdf
